# Supplementary material for: Prevalence and Profiles of Antibiotic Resistance Genes mph(A) and qnrB in Extended-Spectrum Beta-Lactamase (ESBL)-Producing Escherichia coli Isolated from Dairy Calf Feces
Source: Microorganisms. 2022 Feb 10;10(2):411. doi: 10.3390/microorganisms10020411 (PMC8880659; doi:10.3390/microorganisms10020411)
Supplement: Supplementary file 1 [file microorganisms-10-00411-s001.zip]

Archive with 1 entries (1 files):
- microorganisms-1555127-supplementary.pdf
